# Supplementary material for: How gratitude and admiration differently enhance sustainable consumer behavior
Source: Front Psychol. 2025 Jul 16;16:1584263. doi: 10.3389/fpsyg.2025.1584263 (PMC12307419; doi:10.3389/fpsyg.2025.1584263)
Supplement: Supplementary file 1 [file Table_1.XLSX]

## Sheet: Sheet1
组别1=感恩增强2=感恩超越 3=钦佩增强 4=钦佩超越	性别	年龄	学历	收入	Q6_感恩	Q6_钦佩	Q6_快乐	Q6_悲伤	Q6_害怕	Q6_厌恶	Q6_愤怒	Q7_1增强	Q7_2	Q7_3	Q7_4	Q7_5超越	Q7_6	Q7_7	Q7_8	Q8_1	Q8_2	Q8_3	Q8_4
1	1	2	5	3	5	1	1	1	1	2	1	5	5	5	5	2	2	2	2	3	2	2	3
1	1	2	5	1	2	1	2	1	1	1	1	5	4	6	4	5	5	4	6	2	3	3	3
1	1	2	4	1	6	4	4	2	2	1	1	4	5	4	5	5	5	2	2	4	3	3	4
1	1	2	4	2	6	3	3	1	1	1	1	6	6	7	4	4	3	4	3	4	4	4	4
1	1	2	5	3	2	4	1	1	1	1	1	5	4	3	2	4	3	4	4	3	2	2	2
1	2	1	4	1	2	1	1	1	1	4	1	2	2	2	2	5	2	2	2	2	2	2	2
1	1	2	4	2	2	3	2	1	1	1	1	3	3	2	1	1	2	3	4	3	4	4	4
1	2	2	4	1	5	3	4	2	1	1	1	3	1	5	5	7	6	6	5	4	4	4	4
1	1	2	4	2	6	5	4	3	5	4	3	6	7	6	7	5	4	4	5	3	4	4	3
1	1	2	5	4	7	5	4	1	1	1	1	7	7	6	6	5	4	2	2	4	4	4	5
1	1	2	5	2	6	4	5	1	2	1	1	5	6	7	4	6	7	4	5	4	4	4	5
1	2	2	4	1	5	4	4	2	2	2	1	6	6	7	6	5	5	4	4	4	3	3	4
1	2	2	5	2	3	2	2	2	1	1	1	5	4	5	5	4	4	4	3	4	3	3	3
1	2	2	5	2	7	3	2	1	2	1	1	7	6	6	7	2	3	2	1	3	3	4	4
1	2	1	4	1	5	2	1	1	1	1	1	6	6	6	6	4	4	4	5	3	3	4	3
1	2	1	4	1	1	1	1	1	1	1	1	4	4	4	4	4	4	4	4	2	2	2	1
1	1	2	4	2	5	4	4	4	1	1	1	7	6	6	6	5	4	5	4	4	4	5	4
1	2	2	5	2	7	5	3	1	1	1	2	7	7	6	6	2	1	1	1	4	4	4	3
1	2	2	5	2	3	5	2	1	1	3	1	6	7	3	7	1	3	1	1	4	5	4	3
1	2	2	4	2	4	5	4	3	1	2	4	5	5	1	3	2	4	4	5	4	4	3	3
1	2	2	5	2	6	2	3	3	3	3	3	4	3	7	7	6	7	5	5	4	4	4	4
1	1	1	4	1	6	3	3	1	1	1	1	6	4	5	6	6	7	7	7	3	4	4	5
1	2	2	4	1	6	5	4	1	1	1	2	6	6	7	7	5	5	3	3	4	4	4	5
1	2	2	5	2	2	3	3	3	3	3	3	4	4	4	4	4	4	4	4	3	3	3	3
1	2	2	5	1	2	3	2	1	1	1	1	5	2	2	3	5	6	5	6	4	4	4	4
1	2	1	3	1	2	3	2	1	1	1	1	4	3	5	4	5	4	4	3	3	3	3	4
1	2	2	4	1	4	3	1	1	1	1	1	5	6	7	6	6	7	5	4	3	4	4	3
1	2	2	4	1	6	5	5	4	4	2	2	7	6	5	5	2	2	2	2	4	4	4	4
1	2	2	4	3	4	4	4	1	1	4	1	4	4	4	5	5	5	5	4	3	3	3	3
1	1	1	1	1	1	1	1	4	4	5	3	7	7	6	7	2	3	3	3	2	2	2	2
1	1	2	3	2	6	5	5	2	2	1	1	4	4	5	2	3	6	4	5	4	4	4	4
1	1	2	4	1	5	6	4	1	1	1	1	4	5	6	5	5	6	4	6	4	4	4	4
1	2	2	4	1	4	3	4	1	1	1	1	4	2	5	6	6	6	4	4	2	3	1	3
1	2	2	5	2	1	1	2	1	1	1	1	5	5	6	7	6	7	5	6	4	3	4	4
1	2	2	4	3	2	3	2	1	1	1	1	6	6	6	3	2	7	1	2	2	3	2	3
1	1	2	4	2	6	4	5	1	1	1	1	6	6	7	7	5	6	6	5	4	3	4	4
1	1	2	4	3	5	4	4	1	1	1	1	5	4	5	5	5	5	5	5	3	3	3	3
1	2	2	5	1	6	6	5	3	2	1	1	6	5	6	6	6	1	6	6	4	4	4	4
1	2	1	4	2	4	5	3	1	1	1	1	5	2	6	5	4	7	7	7	4	3	4	5
1	2	2	5	1	2	2	2	4	4	4	4	7	7	7	7	4	4	4	4	2	2	2	2
1	2	2	5	1	2	3	3	1	1	1	1	5	5	5	5	5	7	6	6	4	4	4	4
1	1	1	4	1	6	7	7	1	1	1	1	7	7	7	6	7	7	7	6	4	4	3	5
1	1	2	5	3	6	6	5	1	1	1	1	7	7	7	7	6	5	7	7	4	5	4	5
1	1	2	4	3	6	5	6	5	2	1	2	5	2	3	2	2	2	5	1	3	2	4	4
1	2	2	5	1	3	4	2	1	1	1	1	5	4	5	6	6	5	4	3	3	2	2	3
1	1	2	5	2	6	2	6	3	3	1	1	6	7	6	6	7	6	6	5	4	4	5	4
1	2	2	4	1	2	2	2	1	1	1	1	5	6	7	4	4	7	7	6	3	3	3	3
1	1	2	4	1	1	4	4	1	1	1	1	2	5	5	2	5	5	5	5	2	4	4	4
1	2	2	5	1	1	2	3	1	1	1	1	6	6	7	5	6	7	7	6	2	2	2	3
1	1	2	4	1	2	2	4	1	1	2	1	6	6	6	6	5	7	6	6	4	4	4	3
1	2	2	4	1	1	1	2	1	1	1	1	2	2	2	3	5	5	3	3	2	2	2	2
1	1	2	5	1	1	2	2	1	1	1	1	5	6	5	6	6	6	5	6	3	4	4	4
1	1	2	5	1	1	3	1	1	1	2	1	3	2	3	3	1	1	4	4	2	3	3	2
1	2	2	5	2	2	3	3	1	1	1	1	6	2	5	5	6	7	5	6	4	3	3	5
1	2	2	4	3	1	1	1	1	1	1	1	1	1	3	1	1	1	3	1	1	2	1	1
1	1	2	4	1	3	3	2	1	1	1	1	5	5	7	6	6	6	6	5	3	3	3	3
1	1	2	5	2	4	2	5	1	2	1	2	5	6	7	3	4	6	3	6	4	3	3	3
1	1	2	4	1	1	1	1	1	1	1	1	1	1	7	2	2	2	1	1	2	2	2	4
1	2	1	4	1	1	3	1	1	1	1	1	5	4	4	4	6	6	3	3	3	2	2	3
1	2	2	4	1	4	2	4	1	1	1	1	5	5	4	3	2	2	3	2	3	2	2	2
1	1	2	5	2	3	5	3	1	1	1	1	2	2	3	3	4	5	5	5	4	3	4	4
1	2	2	5	4	1	1	1	1	1	1	1	1	1	1	1	1	1	1	2	1	1	1	1
1	2	2	4	1	2	2	1	2	1	1	1	2	2	2	2	2	1	2	3	2	2	2	2
1	2	2	4	1	2	1	2	1	1	1	1	6	6	3	6	2	2	3	2	2	2	3	2
1	2	2	3	2	3	3	2	1	1	1	1	5	5	6	6	5	5	6	6	4	4	5	5
1	2	2	4	1	5	6	6	1	1	1	1	6	6	6	7	5	7	6	6	5	5	5	4
1	1	2	5	3	2	3	2	4	3	5	5	2	7	7	7	3	3	3	6	5	5	4	5
1	2	1	4	1	2	1	2	1	1	1	1	6	7	5	2	5	6	2	1	3	2	2	1
1	1	2	4	3	2	2	2	1	1	1	1	6	2	7	7	6	6	7	5	4	4	4	4
1	1	3	5	4	6	2	1	1	1	1	1	6	6	7	6	3	2	1	6	4	4	5	4
2	1	2	4	2	3	5	6	2	2	2	3	2	6	4	6	2	2	3	4	3	3	2	4
2	2	2	5	2	7	3	3	1	1	1	1	6	6	6	6	7	7	7	7	5	5	5	5
2	1	2	5	3	4	2	2	1	1	1	1	4	3	3	2	2	3	5	5	4	3	4	4
2	1	2	4	3	2	2	2	1	1	2	4	3	2	2	1	2	6	6	6	4	5	4	5
2	2	2	4	1	6	4	5	2	1	1	1	5	4	6	6	6	7	6	6	4	4	4	4
2	2	1	4	1	5	6	6	1	1	1	1	6	6	7	6	7	7	7	7	4	5	4	4
2	2	2	4	2	2	2	1	1	1	1	1	5	6	7	5	6	6	5	6	4	4	5	4
2	2	2	5	1	6	1	2	1	1	1	1	3	3	4	3	6	6	6	5	4	4	4	4
2	2	2	4	1	6	4	4	4	4	2	3	3	2	2	2	7	7	7	7	3	3	3	3
2	2	2	4	1	2	2	2	1	1	2	2	6	2	6	6	6	6	6	6	4	4	4	4
2	2	1	4	2	5	4	2	2	1	1	1	2	1	4	6	2	5	5	5	3	4	3	4
2	2	2	4	2	6	5	3	1	1	1	1	1	2	3	2	6	7	5	6	5	4	5	4
2	1	2	4	1	6	5	5	4	4	1	1	5	6	5	7	6	5	6	7	4	4	4	4
2	1	2	4	3	7	3	4	2	3	1	2	5	7	5	4	2	1	3	1	4	4	5	5
2	1	2	4	4	6	5	5	5	5	5	5	5	5	5	5	6	6	6	6	4	4	4	4
2	1	2	4	1	2	3	2	2	3	4	1	5	6	6	2	3	6	7	6	4	3	4	4
2	1	2	2	1	5	4	5	5	4	4	4	7	5	5	6	5	6	4	5	4	4	4	4
2	1	1	4	1	6	4	5	1	1	1	1	3	3	5	5	7	6	6	6	4	3	3	4
2	2	2	5	2	4	3	2	1	1	1	1	7	5	5	4	5	5	6	5	5	4	4	4
2	2	1	4	1	7	4	4	1	1	2	1	6	5	5	4	7	7	7	7	3	4	4	4
2	2	2	4	3	2	2	1	1	1	1	4	4	5	5	5	2	6	4	5	2	2	2	3
2	1	2	4	1	6	5	5	1	1	1	1	3	2	5	3	6	7	6	5	4	3	4	5
2	1	2	4	1	5	5	4	1	1	1	1	6	4	5	5	5	6	6	6	4	4	4	4
2	1	2	4	2	7	6	6	4	4	3	2	6	6	6	6	6	6	6	7	5	5	5	4
2	2	2	5	2	6	2	3	1	2	3	1	2	2	6	6	3	5	5	6	4	4	5	5
2	1	2	4	2	7	5	6	1	1	2	1	4	3	5	2	6	7	6	7	5	4	5	5
2	1	2	5	2	6	2	3	1	1	1	1	3	1	4	2	5	6	6	6	4	3	3	4
2	2	2	4	1	7	2	3	2	4	5	2	3	3	3	3	6	6	6	7	4	4	4	4
2	2	2	5	2	6	4	3	1	1	1	1	2	3	3	4	6	6	6	6	3	4	4	4
2	2	1	4	1	5	4	4	4	4	1	1	4	4	4	4	6	6	6	6	3	3	3	3
2	2	2	5	2	6	4	4	4	2	5	5	3	3	3	3	5	3	5	5	4	4	4	4
2	2	2	4	3	3	3	3	3	3	3	3	4	4	4	4	4	4	4	4	4	4	4	4
2	2	1	1	2	5	6	6	5	1	1	1	4	3	2	2	6	6	6	6	4	4	4	4
2	1	2	5	1	3	4	1	1	1	5	1	2	3	6	6	6	5	6	3	4	2	2	3
2	2	2	5	2	6	5	5	2	1	1	1	3	2	3	3	5	6	6	6	5	4	4	4
2	2	2	4	1	3	1	2	1	1	2	1	3	3	4	4	5	6	5	3	3	3	3	2
2	2	2	4	1	7	6	6	1	1	1	1	5	4	6	4	7	7	7	7	4	5	5	4
2	2	1	1	1	7	5	5	1	1	1	1	3	4	5	5	5	5	6	6	4	4	4	4
2	2	2	4	2	6	4	4	1	6	1	1	3	1	2	2	5	7	6	7	4	5	4	4
2	2	2	4	1	3	1	1	1	1	1	1	5	2	4	4	6	6	7	5	4	3	3	3
2	2	2	4	3	7	5	6	6	5	2	3	5	5	4	4	6	6	7	7	4	3	3	4
2	2	2	5	2	7	6	6	4	6	5	5	5	5	7	7	7	7	7	7	4	4	4	4
2	2	2	5	2	3	2	4	1	1	1	1	7	6	5	7	2	7	6	7	5	4	4	5
2	2	2	4	1	6	2	3	3	1	1	1	4	5	5	2	6	7	6	7	4	5	4	5
2	1	2	5	2	1	2	1	1	1	1	1	5	5	6	6	5	7	3	5	2	1	1	2
2	2	2	4	2	6	3	5	1	1	1	1	2	3	3	2	7	6	6	6	4	4	3	4
2	1	2	5	1	1	2	2	1	1	1	1	5	6	7	6	5	7	6	7	3	4	4	4
2	1	2	5	4	2	5	1	1	1	1	1	6	2	6	4	3	6	3	5	4	3	4	4
2	1	3	3	3	7	5	7	3	5	6	4	2	6	7	5	4	5	4	6	4	4	5	5
2	2	2	4	2	4	6	5	6	5	2	1	6	6	4	5	2	6	5	2	4	5	4	4
2	2	2	5	4	5	5	4	4	5	5	4	2	7	5	6	7	4	6	7	2	3	4	2
2	2	2	4	1	3	4	1	2	1	1	1	5	2	6	2	6	7	6	5	4	2	2	4
2	1	2	4	2	3	4	5	1	1	1	1	7	6	6	7	7	7	5	6	4	4	5	4
2	1	1	4	1	2	2	1	1	1	4	3	3	2	3	2	2	5	3	3	2	2	2	2
2	1	2	4	1	2	2	1	1	1	1	1	7	7	7	6	6	6	6	3	4	2	2	3
2	1	1	4	2	3	2	1	1	1	1	1	6	6	6	5	6	7	7	5	3	3	3	4
2	2	2	5	1	3	5	1	1	1	1	1	5	2	4	3	6	7	6	7	4	5	4	4
2	1	1	2	1	5	4	5	2	1	1	1	4	2	2	5	7	7	7	7	4	4	4	4
2	1	2	4	1	2	3	2	1	1	1	1	3	1	2	5	5	6	4	3	2	4	4	4
2	1	2	4	1	2	2	2	2	2	2	1	1	4	4	4	4	4	4	6	3	3	3	3
2	1	2	5	1	1	2	1	1	1	2	1	4	2	4	2	6	6	5	4	4	2	3	4
2	1	2	4	2	6	6	6	1	1	1	1	2	2	7	2	7	7	7	7	5	4	4	5
2	1	2	4	3	3	3	3	2	1	1	1	5	2	4	2	5	7	4	2	3	4	4	5
2	1	2	4	1	3	3	4	1	1	1	1	4	5	6	6	5	7	6	4	4	4	5	4
2	1	2	5	4	5	3	2	1	1	1	1	2	2	5	4	6	6	5	5	4	3	3	4
2	1	2	4	1	3	2	2	3	1	1	1	2	2	5	3	3	5	6	6	4	4	4	5
2	1	2	4	3	3	4	5	1	1	1	1	6	4	7	7	6	6	4	4	4	5	4	4
2	1	2	4	2	1	1	1	1	1	1	1	2	2	2	2	6	6	2	3	1	2	2	1
2	2	2	4	2	1	2	1	1	1	1	1	4	5	5	4	4	6	2	1	1	2	2	2
2	2	2	5	2	3	3	3	4	1	1	1	4	2	6	2	4	4	4	6	4	4	4	5
3	1	2	4	2	2	7	2	1	1	1	1	7	7	7	7	3	5	3	4	4	3	3	4
3	1	2	4	2	2	7	5	1	2	1	1	7	7	6	7	7	6	7	6	4	4	5	4
3	1	2	4	2	5	7	6	2	3	4	4	6	5	6	6	4	6	5	5	4	5	4	4
3	2	2	4	2	3	6	4	2	1	3	1	6	6	6	5	7	6	7	7	5	5	3	3
3	1	2	4	1	5	7	4	3	5	5	2	6	7	6	5	2	3	2	4	3	3	4	3
3	2	2	5	3	4	6	4	3	3	2	4	7	7	6	7	4	4	4	3	3	4	4	4
3	2	2	4	3	1	5	1	1	1	3	1	7	6	5	4	2	1	2	2	3	2	2	3
3	2	2	4	1	1	4	1	1	1	3	2	4	4	4	4	5	5	4	2	3	3	3	5
3	1	1	4	2	5	6	5	3	4	2	4	7	6	6	5	3	3	2	3	4	4	4	4
3	1	2	4	1	1	1	1	1	1	1	1	5	5	4	5	2	5	2	2	4	4	4	4
3	1	2	5	1	4	6	5	1	1	1	1	6	7	7	6	2	4	3	4	4	3	4	5
3	1	2	5	1	2	6	2	3	3	2	1	6	6	5	5	3	6	2	2	4	4	4	4
3	2	2	5	3	4	6	4	2	1	2	1	6	6	6	6	3	2	1	2	4	4	4	5
3	1	1	4	2	4	6	4	4	4	4	4	5	5	3	5	4	4	4	4	4	4	4	4
3	1	2	5	4	2	6	3	1	1	1	1	6	6	6	6	5	4	5	4	4	4	4	4
3	1	2	5	2	2	6	3	1	1	1	1	6	5	7	6	4	3	2	2	4	3	4	4
3	2	2	4	1	3	2	4	1	1	1	1	3	7	6	7	6	4	4	5	4	3	3	4
3	1	2	4	2	2	6	2	2	1	2	1	7	6	6	7	4	3	5	4	4	3	3	4
3	2	2	4	1	2	6	2	3	1	2	1	6	7	7	7	6	6	4	5	3	2	3	4
3	1	2	4	4	1	6	2	1	1	2	1	6	6	7	7	6	2	5	5	3	3	4	4
3	1	2	5	1	5	6	5	3	3	2	2	7	3	2	2	5	6	7	3	4	2	4	3
3	1	2	4	3	3	7	5	2	1	1	2	7	7	7	6	5	4	5	4	5	5	5	5
3	1	2	5	2	3	5	5	3	2	3	6	6	7	7	6	3	6	6	6	4	3	5	4
3	2	2	5	1	4	6	4	5	2	2	1	6	6	5	1	1	3	1	3	2	4	4	4
3	1	3	3	4	5	6	5	1	1	1	1	6	5	6	5	3	2	2	1	4	3	4	4
3	1	1	4	2	2	2	3	1	1	1	1	5	5	5	6	5	6	7	6	4	3	3	4
3	1	2	4	2	1	6	2	1	1	1	1	7	6	7	7	5	5	4	5	5	4	5	5
3	1	2	4	2	1	6	2	1	1	2	1	6	2	6	7	2	2	3	2	2	3	3	4
3	2	1	4	1	1	2	1	1	1	1	1	6	6	6	4	2	4	4	3	3	3	3	2
3	2	1	4	2	3	6	3	3	1	1	1	1	1	1	1	4	4	4	4	5	5	4	4
3	2	2	4	1	4	6	3	1	1	1	1	6	6	6	6	5	5	5	5	4	4	4	4
3	2	2	5	4	4	6	3	3	3	2	2	6	6	6	5	4	4	3	2	4	4	4	4
3	1	2	5	2	3	6	2	1	1	1	1	6	7	6	6	2	2	1	1	3	5	5	5
3	2	2	4	1	2	6	4	2	2	2	2	6	7	6	7	5	5	4	5	4	4	4	5
3	2	2	4	1	4	2	4	1	1	1	1	5	5	6	4	4	7	4	2	4	3	3	3
3	1	2	3	1	3	5	1	5	1	5	5	1	1	2	2	2	3	2	3	2	2	3	3
3	1	1	4	1	3	4	4	1	1	1	1	5	5	4	4	3	3	3	2	4	3	3	4
3	2	2	4	1	2	3	5	1	3	2	5	6	4	2	3	2	2	1	1	3	4	4	5
3	1	2	4	2	3	7	3	5	6	2	1	2	2	4	4	6	5	3	3	3	3	4	4
3	2	2	4	2	3	6	2	1	1	2	1	7	6	5	6	1	2	3	4	2	3	1	3
3	2	2	4	1	2	5	3	2	1	4	4	6	5	3	2	4	2	4	4	4	4	4	4
3	2	2	4	1	3	4	2	1	1	1	1	5	5	6	4	7	6	5	5	4	4	4	5
3	2	1	4	1	1	5	2	1	1	1	1	6	2	6	6	6	6	6	6	4	5	5	3
3	1	2	4	2	3	3	4	1	1	3	1	1	2	4	3	6	7	5	4	3	3	3	2
3	2	2	4	1	3	6	5	4	1	1	1	2	5	2	3	2	4	4	5	3	4	3	4
3	1	2	4	2	2	2	3	1	1	1	1	5	5	5	5	5	5	5	5	4	3	3	4
3	1	2	4	1	4	2	4	1	1	1	1	4	4	4	4	4	4	4	4	3	3	3	4
3	1	3	4	2	3	3	2	4	3	2	2	5	2	5	5	5	3	3	3	4	4	3	3
3	1	1	4	2	1	6	1	1	1	1	1	7	7	7	7	4	4	4	4	5	4	4	5
3	1	2	4	3	3	4	3	1	1	1	1	1	2	1	1	2	2	2	2	5	5	4	5
3	2	2	4	1	5	7	6	6	4	3	2	7	6	5	7	5	6	5	2	4	4	4	4
3	1	2	4	2	2	2	5	1	1	1	1	3	5	6	6	5	5	3	5	3	4	4	4
3	1	2	4	1	2	3	3	1	1	1	1	5	3	5	5	6	6	5	5	4	3	4	4
3	1	2	4	1	2	1	2	1	1	2	1	6	6	5	5	5	6	3	3	2	1	1	2
3	1	2	4	2	1	2	2	2	2	1	1	6	3	3	4	5	5	4	3	3	4	2	5
3	1	2	4	1	4	2	5	5	5	2	5	1	3	5	5	2	2	1	3	2	4	4	4
3	1	2	4	1	4	4	5	5	5	2	2	3	2	6	3	6	6	6	5	3	2	3	2
3	2	2	4	3	2	2	3	2	1	3	2	4	7	6	6	4	5	6	7	4	4	5	4
3	1	2	5	1	2	3	3	1	1	1	1	6	7	6	7	6	7	5	5	4	4	4	4
3	1	2	5	4	4	2	4	3	1	1	1	6	6	5	6	4	6	4	5	3	3	4	4
3	1	3	5	3	1	2	1	1	1	1	1	2	1	5	5	6	7	1	2	4	5	4	5
3	2	2	4	1	1	3	4	2	1	1	2	3	2	5	5	4	3	5	5	2	4	3	4
3	1	2	5	1	1	3	1	1	1	2	1	4	5	6	7	6	5	4	6	3	2	2	3
3	2	2	5	1	3	3	4	1	1	1	1	6	6	6	3	2	2	3	4	3	2	3	3
3	2	2	5	3	5	5	5	1	1	1	1	6	6	7	5	7	7	4	4	4	4	4	4
3	2	2	4	1	2	3	2	1	1	1	1	2	2	5	6	5	7	5	5	5	4	5	5
3	2	2	5	4	3	3	4	4	4	3	3	5	5	5	5	6	7	4	4	4	4	4	4
3	2	1	4	1	1	1	1	3	1	5	1	6	6	5	5	3	4	1	1	1	1	2	1
3	2	2	5	4	1	2	3	1	2	2	5	4	3	1	7	3	7	6	6	4	4	3	4
3	1	2	4	2	3	2	3	1	1	1	1	5	1	1	1	2	2	4	5	3	2	2	2
4	1	2	4	2	3	6	4	1	1	1	1	2	1	3	4	6	5	6	7	3	2	2	3
4	1	2	4	2	1	6	3	1	1	1	1	5	5	5	5	6	7	6	6	4	3	3	4
4	2	2	5	2	1	6	3	1	1	1	1	6	5	5	5	6	7	6	6	4	3	2	4
4	2	1	1	1	2	6	1	1	1	1	1	1	1	6	4	6	7	6	6	3	3	3	2
4	1	2	3	2	1	7	2	3	1	4	1	2	1	5	3	7	6	7	6	2	3	2	1
4	1	2	4	2	4	7	4	1	1	1	1	4	4	5	5	7	7	6	6	4	3	3	2
4	1	2	4	3	2	6	1	4	1	1	1	1	4	5	4	6	7	6	2	2	2	2	2
4	1	2	4	1	3	5	4	1	1	1	1	6	4	5	5	6	2	4	4	4	4	4	4
4	1	3	5	4	3	4	2	4	3	4	2	7	7	7	6	6	6	7	6	4	3	2	2
4	2	2	4	2	3	6	2	2	2	1	2	3	5	6	6	6	5	5	5	3	4	4	4
4	2	1	4	1	1	5	3	1	1	2	1	2	1	2	3	5	6	7	5	4	2	3	2
4	1	2	5	3	2	5	3	1	1	1	1	1	2	2	3	6	7	6	7	3	2	2	3
4	2	2	4	1	3	6	3	2	1	1	1	4	5	4	4	6	6	7	6	4	2	2	2
4	2	1	2	1	2	5	3	2	1	1	1	2	3	5	4	5	6	5	6	2	2	3	2
4	1	3	1	2	2	7	3	1	2	1	2	2	1	4	3	6	7	5	6	1	2	2	1
4	2	2	5	2	2	6	4	1	1	1	1	2	3	2	3	5	6	5	5	4	4	3	4
4	1	2	4	3	2	6	3	2	3	3	1	5	2	5	4	4	5	4	3	2	2	3	2
4	1	2	4	1	2	2	2	3	4	4	3	2	1	2	3	2	5	7	6	3	4	4	4
4	2	2	4	3	5	6	4	4	4	1	1	7	7	6	6	6	7	7	7	4	3	4	5
4	1	2	5	1	3	2	3	2	1	1	1	5	2	2	1	3	6	5	6	4	4	5	3
4	2	1	4	1	3	7	2	1	1	1	1	2	3	2	1	5	6	7	6	3	2	2	1
4	1	2	4	3	3	6	3	2	2	1	3	5	2	6	3	5	6	6	7	4	4	4	2
4	1	2	4	2	6	7	5	1	1	1	1	4	5	2	3	3	7	7	7	5	3	2	3
4	1	2	2	3	4	2	1	1	1	1	1	5	4	3	3	6	6	5	5	3	2	2	4
4	1	3	4	2	2	6	5	2	1	2	2	2	3	3	3	5	7	6	7	2	1	1	2
4	1	1	4	2	3	6	4	1	1	1	2	5	5	6	4	7	7	7	7	3	3	3	2
4	2	2	4	1	1	6	5	1	2	1	2	2	3	4	2	5	6	6	5	3	2	2	3
4	1	1	4	1	2	1	1	1	1	1	1	5	6	6	3	6	3	3	6	2	1	2	2
4	1	2	5	2	5	6	3	2	1	1	1	4	2	2	5	6	6	7	6	4	4	5	5
4	1	2	4	3	5	6	5	4	4	4	4	6	5	6	5	6	6	6	5	4	4	4	4
4	1	2	4	1	5	6	5	2	2	1	1	4	4	4	5	6	7	7	6	4	3	3	3
4	1	2	4	2	3	5	2	1	1	1	1	5	1	2	6	5	5	6	5	3	4	4	4
4	1	1	4	3	4	4	2	1	1	1	1	2	1	2	2	1	1	1	1	4	4	4	4
4	1	2	5	1	4	6	5	1	1	1	1	2	2	3	3	5	5	6	6	4	4	4	5
4	1	2	4	3	2	3	5	3	4	1	1	3	4	6	7	7	6	7	4	3	4	5	4
4	2	1	4	2	3	3	4	3	1	1	1	4	3	6	6	2	5	5	3	4	4	3	4
4	1	1	4	2	2	6	3	1	1	1	1	5	6	2	6	7	7	7	6	3	4	3	3
4	1	2	4	2	4	5	2	1	1	1	1	4	4	4	5	2	2	3	1	2	2	3	3
4	1	2	4	1	1	6	1	1	2	2	1	1	1	4	4	6	7	6	6	2	1	2	2
4	2	2	3	1	3	6	2	1	1	2	2	4	3	4	6	6	7	7	6	2	1	3	3
4	1	1	4	2	4	6	3	4	2	1	1	7	5	5	5	7	7	7	7	4	4	4	3
4	1	1	4	3	2	5	2	3	1	1	1	2	3	4	4	6	7	5	7	2	3	2	2
4	1	2	4	1	4	5	3	1	1	1	1	6	3	3	4	4	4	4	4	4	4	4	3
4	1	2	5	2	2	6	5	1	3	3	4	3	4	5	6	4	5	6	6	3	3	4	2
4	2	2	4	2	4	6	2	2	3	1	2	2	4	5	7	6	7	7	5	2	2	3	3
4	2	2	4	1	4	6	4	2	2	1	1	4	4	4	4	4	5	5	5	4	4	4	4
4	1	2	5	1	5	6	5	1	1	1	1	5	5	6	5	7	7	6	5	4	4	4	4
4	2	2	4	2	2	6	4	2	2	3	1	6	3	4	3	5	6	3	4	4	4	5	4
4	1	2	4	2	3	6	2	2	1	1	2	3	4	2	2	6	7	6	6	5	3	2	2
4	1	2	4	1	2	7	5	1	1	1	1	3	2	2	2	7	6	7	7	3	2	3	2
4	2	2	4	1	3	6	5	1	1	1	1	2	2	3	2	6	7	7	7	4	2	3	2
4	1	2	5	4	5	7	6	4	3	3	2	4	4	3	4	7	6	6	7	5	4	4	4
4	1	2	4	1	2	6	2	1	1	1	1	2	2	3	3	7	7	6	6	4	4	4	2
4	1	2	5	3	3	6	4	1	1	1	1	2	3	2	3	5	6	7	6	2	1	3	2
4	2	1	2	3	5	7	4	1	1	2	1	2	3	2	2	5	6	7	7	4	4	5	4
4	1	2	4	1	2	6	2	1	1	1	1	4	3	5	4	6	6	6	4	3	3	3	3
4	2	2	4	1	3	5	2	1	1	1	1	5	2	6	4	6	6	5	6	4	3	4	4
4	2	2	4	1	2	6	4	4	4	1	1	2	6	4	4	5	6	6	6	4	3	3	3
4	2	2	5	2	3	3	4	1	1	1	1	3	2	2	2	7	6	5	5	4	4	4	5
4	2	2	5	1	1	2	1	1	1	1	1	1	1	1	1	1	1	1	2	1	2	2	1
4	2	2	4	2	3	6	4	2	1	2	1	4	4	4	4	5	6	5	5	2	3	3	2
4	2	2	4	1	2	5	3	1	1	1	1	1	2	2	1	6	6	5	5	4	3	3	2
4	2	2	5	1	3	5	2	1	1	1	1	5	3	5	5	6	7	6	6	3	2	3	2
4	2	2	5	1	2	2	3	1	1	1	1	6	4	4	5	5	5	5	5	4	4	5	4
4	2	2	4	1	1	7	4	2	1	1	1	4	1	4	4	6	7	6	7	3	2	3	2
4	1	2	5	4	1	5	1	1	1	1	1	5	6	3	3	6	6	2	3	3	3	3	3
4	2	2	5	2	2	6	4	3	1	1	1	2	2	3	2	6	6	6	6	4	4	4	4
4	2	2	4	1	3	2	4	2	2	2	2	3	2	5	5	6	6	6	6	4	4	4	4
4	1	2	4	2	1	6	2	1	1	1	1	1	1	1	2	4	4	4	4	3	2	2	2
4	2	2	4	1	3	7	3	1	2	1	1	7	6	7	5	7	7	6	6	3	3	2	2
