# Supplementary material for: How gratitude and admiration differently enhance sustainable consumer behavior
Source: Front Psychol. 2025 Jul 16;16:1584263. doi: 10.3389/fpsyg.2025.1584263 (PMC12307419; doi:10.3389/fpsyg.2025.1584263)
Supplement: Supplementary file 2 [file Table_2.XLSX]

## Sheet: Experiment 2
组别 1=感恩增强 2=感恩超越 3=钦佩增强 4=钦佩超越	情绪 1=感恩 2=钦佩	价值观 1=增强 2=超越	性别	年龄	学历	收入	情绪操纵Q6_1	Q6_2	Q6_3	Q6_4	Q6_5	Q6_6	Q6_7	Q7	实验情绪Q8_1	Q8_2	Q8_3	Q8_4	Q8_5	Q8_6	Q8_7	价值观Q9_1	Q9_2	Q9_3	Q9_4	超越Q9_5	Q9_6	Q9_7	Q9_8	效能Q10_1	Q10_2	Q10_3	Q10_4	购买Q11_1	Q11_2	Q11_3	Q11_4
1	1	1	1	2	4	3	6	5	4	3	1	1	1	1	7	3	4	1	1	1	1	6	6	6	6	4	4	4	3	2	2	3	3	2	2	2	2
1	1	1	2	2	4	1	6	6	5	1	1	1	1	1	2	2	2	1	1	2	1	4	4	4	5	4	4	4	5	3	3	3	3	3	3	3	4
1	1	1	2	2	4	3	6	4	4	2	3	2	4	1	6	2	4	2	1	1	1	6	4	5	7	6	7	7	5	4	3	4	3	3	1	4	4
1	1	1	2	2	5	1	5	2	2	1	1	1	1	1	4	1	1	2	2	2	1	2	2	3	5	7	7	7	3	1	2	2	3	2	2	2	3
1	1	1	2	2	4	1	7	6	4	5	3	5	6	1	7	5	6	5	5	4	5	7	6	7	7	4	5	4	6	2	2	1	2	3	2	2	1
1	1	1	2	2	4	2	7	6	6	6	2	2	2	1	6	6	2	1	1	2	2	1	7	1	6	6	6	7	6	4	5	4	5	5	5	5	4
1	1	1	2	2	5	4	5	6	4	2	1	1	1	1	2	4	2	1	1	1	1	4	3	3	3	4	3	3	5	2	2	1	2	4	4	4	2
1	1	1	2	2	4	3	6	4	5	2	1	1	1	1	2	3	4	2	2	2	1	6	7	6	7	4	3	4	3	2	1	2	2	2	1	2	1
1	1	1	1	2	4	2	6	5	5	3	4	2	3	1	6	6	5	2	3	2	4	5	6	5	5	4	6	7	7	3	4	5	4	4	4	4	5
1	1	1	2	2	4	1	7	7	6	7	6	1	6	1	1	2	6	2	1	4	1	5	1	2	2	2	2	1	1	5	4	4	5	4	5	4	5
1	1	1	2	2	4	2	7	4	5	1	3	1	1	1	6	5	6	4	2	1	1	7	5	6	6	3	4	2	2	2	1	1	2	2	1	2	2
1	1	1	2	1	4	1	7	4	3	2	1	1	1	1	6	1	2	1	1	1	1	4	5	5	4	4	4	4	4	2	2	3	3	3	3	3	2
1	1	1	2	2	4	1	6	4	3	1	1	1	1	1	5	2	3	1	1	1	1	5	5	6	6	2	4	3	3	2	3	1	2	3	2	2	2
1	1	1	2	1	4	1	7	5	3	3	3	2	4	1	4	5	6	5	5	5	5	7	7	7	7	4	4	4	4	2	4	2	4	3	3	3	2
1	1	1	2	2	4	1	7	4	4	5	2	1	1	1	5	1	1	1	1	1	1	4	4	4	5	4	4	4	4	2	2	1	3	3	3	3	2
1	1	1	2	2	4	2	6	4	4	2	2	1	1	1	6	2	2	4	1	2	1	2	3	4	5	3	5	5	6	2	3	3	2	2	2	2	2
1	1	1	2	2	4	1	4	5	6	1	1	1	1	1	1	2	1	1	1	1	1	1	1	1	1	1	1	1	1	1	1	5	3	1	1	1	1
1	1	1	2	2	4	1	7	6	5	3	1	1	1	1	7	5	4	1	1	1	1	3	2	5	6	3	7	7	6	4	3	5	5	4	5	4	4
1	1	1	1	1	4	1	6	4	3	1	1	1	1	1	6	4	3	1	2	1	1	6	5	5	7	3	4	4	4	2	3	2	2	3	3	3	3
1	1	1	1	3	4	4	2	2	4	1	1	1	1	1	2	2	2	2	1	1	2	2	1	1	2	2	1	2	2	4	4	3	4	4	4	4	4
1	1	1	2	2	4	1	5	4	5	2	1	1	1	1	3	2	3	2	1	1	1	5	4	7	6	7	7	7	7	2	2	3	2	3	3	2	1
1	1	1	2	2	4	2	7	2	2	4	1	5	2	1	1	2	1	3	2	2	4	7	4	3	5	3	6	5	6	1	5	5	4	2	1	3	2
1	1	1	2	2	4	2	6	4	5	3	3	2	2	1	4	2	2	1	1	3	2	4	4	4	4	4	4	4	4	4	3	4	3	4	3	3	4
1	1	1	2	2	4	1	4	5	6	2	1	1	1	1	5	5	5	2	1	1	1	6	5	6	5	3	6	6	5	2	2	3	2	4	3	4	4
1	1	1	1	1	4	1	6	4	5	2	1	1	1	1	1	1	2	1	1	2	1	7	6	6	7	5	5	1	1	4	5	3	3	2	2	1	1
1	1	1	1	2	5	4	6	4	5	1	2	3	1	1	6	3	4	2	1	2	2	6	6	6	6	6	4	6	6	2	2	2	3	3	2	2	2
1	1	1	2	1	3	1	5	4	5	2	2	2	2	1	3	3	3	4	2	5	2	4	4	4	3	2	2	3	3	2	2	3	2	3	3	3	3
1	1	1	2	2	4	1	6	3	4	1	1	1	1	1	5	1	2	2	1	1	1	4	5	2	3	4	3	3	4	1	2	2	2	1	2	3	2
1	1	1	1	2	4	2	3	2	5	2	4	3	3	1	6	6	4	1	1	2	2	4	3	2	2	3	3	3	6	3	2	2	3	4	2	4	3
1	1	1	1	2	4	1	6	5	5	4	1	1	1	1	6	4	4	4	1	1	1	6	6	6	5	3	4	4	4	2	2	2	2	3	3	2	2
1	1	1	1	2	4	2	6	2	5	1	1	1	1	1	6	1	2	1	1	4	2	5	6	5	7	2	3	3	4	2	2	1	3	3	2	3	2
1	1	1	1	2	4	2	6	6	4	2	2	2	4	1	5	5	5	2	2	1	1	4	4	5	5	6	6	6	6	2	2	2	3	2	2	2	2
1	1	1	2	2	4	2	7	5	6	1	1	1	1	1	3	3	2	1	1	1	1	4	4	4	4	4	4	4	4	2	2	3	3	3	3	3	2
1	1	1	1	2	3	2	2	3	5	2	1	1	1	1	4	2	5	2	1	1	1	6	6	7	5	5	6	5	6	3	2	4	4	5	3	4	4
1	1	1	1	1	4	1	7	6	5	4	4	2	1	1	6	5	4	1	1	1	1	6	5	6	6	4	4	4	4	3	3	4	3	4	4	4	3
1	1	1	2	2	4	1	3	2	3	4	5	6	7	1	7	7	7	2	2	1	1	7	7	7	5	4	5	2	5	2	2	2	1	1	1	1	1
1	1	1	2	2	4	2	6	3	2	4	5	1	2	1	5	1	1	1	2	1	2	2	2	1	1	2	4	4	4	3	3	3	2	3	2	2	2
1	1	1	2	2	4	1	3	4	4	1	1	1	1	1	4	3	4	1	1	1	1	4	4	1	2	4	4	4	4	1	1	1	1	3	2	2	2
1	1	1	1	2	4	1	6	2	5	1	1	1	1	1	3	1	1	1	1	1	1	2	6	4	4	4	4	4	3	2	1	2	3	2	2	2	3
1	1	1	1	1	4	1	7	5	6	1	2	1	1	1	5	4	3	1	1	1	1	6	6	7	6	2	4	2	3	1	2	3	3	2	2	2	2
1	1	1	1	1	4	1	5	6	4	1	1	1	1	1	1	2	1	1	2	6	5	4	5	5	5	5	4	4	5	3	2	4	3	1	1	1	2
1	1	1	1	2	4	3	6	4	5	1	1	1	1	1	2	1	1	1	1	1	1	2	2	5	4	5	3	4	4	4	4	5	5	3	3	3	4
1	1	1	1	2	4	2	6	7	6	5	1	1	1	1	2	4	5	2	1	1	1	4	4	4	4	5	6	6	5	2	1	2	1	4	3	3	2
1	1	1	2	3	2	2	2	3	3	2	2	2	2	1	1	1	2	2	1	2	2	2	2	6	5	1	6	2	2	2	3	4	3	2	2	2	2
1	1	1	2	1	4	2	7	3	5	1	1	1	1	1	6	4	2	1	1	2	1	7	6	7	6	2	4	2	1	2	3	1	1	2	1	1	2
1	1	1	2	2	4	3	7	6	6	6	2	2	1	1	4	5	4	1	1	2	1	6	6	6	6	6	6	6	7	1	2	2	2	4	4	1	1
1	1	1	2	2	4	2	5	4	4	5	5	5	1	1	5	5	6	5	5	6	4	4	4	5	4	5	6	6	5	3	4	2	3	3	4	4	4
1	1	1	1	3	5	3	7	5	6	2	1	1	1	1	7	6	6	2	2	3	3	6	6	7	5	5	3	3	4	4	4	5	4	5	4	4	4
1	1	1	1	2	4	2	7	7	6	2	2	1	1	1	2	1	3	1	1	1	1	6	6	5	7	2	3	2	1	1	2	4	5	2	2	1	1
1	1	1	1	2	4	4	5	6	6	1	1	1	1	1	1	1	1	1	1	3	1	5	5	5	5	2	2	2	2	1	1	1	1	2	1	2	2
1	1	1	2	2	4	1	6	2	3	1	1	1	1	1	5	3	2	1	2	1	1	3	3	2	4	5	5	5	6	3	4	4	4	3	4	4	2
1	1	1	1	2	4	1	6	2	2	1	1	1	1	1	6	4	4	1	1	1	1	6	6	6	4	4	2	2	2	1	1	2	2	3	2	2	2
1	1	1	2	2	4	3	6	2	4	1	1	1	1	1	2	3	2	2	1	1	1	1	1	1	1	1	7	7	7	2	3	1	1	2	2	2	2
1	1	1	1	1	4	1	6	2	3	1	1	1	1	1	7	2	3	1	1	1	1	4	3	5	4	5	5	6	4	1	1	1	1	3	3	3	2
1	1	1	1	2	4	2	7	6	6	1	1	1	1	1	7	6	5	2	1	1	1	3	3	3	6	4	6	3	6	4	4	5	5	5	5	5	4
1	1	1	1	2	4	4	6	4	3	2	1	1	1	1	4	5	5	3	2	1	1	3	3	3	2	3	1	3	3	2	2	2	3	4	2	2	3
1	1	1	1	2	4	2	7	3	6	1	1	1	1	1	5	2	2	1	1	2	1	2	2	2	3	3	3	2	2	2	1	1	1	2	3	2	2
1	1	1	1	2	5	4	6	5	6	1	1	1	1	1	1	5	3	1	1	1	1	2	2	5	5	6	6	3	5	4	3	3	4	4	4	4	5
1	1	1	1	1	3	4	5	5	5	1	1	1	1	1	5	5	5	5	1	1	1	6	6	2	6	6	6	3	4	2	3	4	3	4	4	4	4
1	1	1	2	2	4	4	7	6	3	6	1	2	2	1	1	1	2	1	1	1	1	4	4	5	4	4	3	3	2	3	3	2	4	3	2	2	3
1	1	1	2	1	3	2	7	7	7	3	3	2	2	1	3	3	3	4	4	2	3	2	2	3	4	4	5	6	6	2	1	2	2	3	3	3	1
1	1	1	1	1	4	2	6	4	5	2	1	1	1	1	6	4	5	1	1	1	1	4	3	1	1	4	1	4	5	3	3	4	1	2	2	3	3
1	1	1	2	2	4	4	7	6	6	3	1	1	1	1	6	5	5	1	1	1	1	6	6	6	6	4	4	4	3	3	3	2	2	3	3	4	2
1	1	1	2	2	5	4	7	5	4	5	5	4	4	1	7	4	6	4	5	5	3	7	7	7	7	5	2	3	3	1	2	1	3	2	2	5	2
1	1	1	2	2	5	3	7	6	7	1	1	1	1	1	5	2	2	1	1	1	1	6	7	7	6	3	4	2	1	2	1	3	1	2	4	3	2
1	1	1	2	2	5	1	6	3	2	1	1	1	1	1	4	2	2	1	1	1	1	6	6	5	4	2	1	2	2	2	1	2	1	3	2	4	4
1	1	1	2	2	4	2	3	3	4	1	2	1	3	1	1	1	1	1	1	1	1	4	1	2	1	2	3	2	2	2	1	2	2	2	2	3	2
1	1	1	2	1	4	1	5	2	3	1	1	1	1	1	4	5	3	1	1	1	1	4	5	5	4	6	4	4	3	4	3	3	4	4	3	4	4
1	1	1	2	2	4	2	6	5	5	1	1	1	1	1	2	1	1	1	1	1	1	6	6	6	6	2	2	2	2	2	2	3	2	3	3	2	2
1	1	1	1	2	4	2	6	6	5	6	6	5	6	1	2	5	5	2	2	5	2	2	5	6	5	2	2	6	6	2	3	2	3	3	2	3	3
2	1	2	1	2	5	2	7	6	7	1	1	1	1	1	5	6	5	7	1	1	1	6	7	7	6	6	5	6	6	4	5	5	5	5	4	4	4
2	1	2	2	2	4	3	7	6	6	6	6	2	5	1	4	5	6	5	4	5	4	2	6	6	2	3	6	6	7	3	4	2	3	4	4	5	3
2	1	2	1	2	4	1	7	5	6	1	1	1	1	1	6	5	4	2	1	1	1	1	2	1	2	5	7	6	6	5	4	5	4	5	4	4	5
2	1	2	2	2	4	1	7	6	6	4	3	2	3	1	5	4	5	4	5	4	5	5	3	3	4	5	3	5	4	5	4	5	4	5	4	5	5
2	1	2	2	3	4	2	6	6	6	5	5	2	1	1	6	5	6	2	1	1	1	6	3	5	7	7	3	3	7	4	4	5	4	5	5	5	4
2	1	2	2	3	4	3	3	2	1	2	1	2	2	1	2	3	4	1	1	1	1	2	2	2	2	2	2	1	2	2	2	4	3	2	3	4	2
2	1	2	2	2	4	3	6	5	5	4	4	2	2	1	4	5	2	1	1	1	4	6	4	5	5	5	4	6	6	4	3	5	4	4	5	4	5
2	1	2	1	1	4	2	7	5	6	1	1	1	1	1	7	6	6	1	1	1	1	2	2	4	3	7	7	7	7	5	5	5	5	5	5	5	5
2	1	2	2	1	4	1	5	3	4	1	1	1	1	1	2	3	2	1	1	1	1	2	4	5	4	4	5	5	6	3	4	4	3	3	4	3	4
2	1	2	1	2	2	4	6	5	6	2	1	1	1	1	4	4	3	1	2	1	1	6	6	5	5	5	7	6	6	5	4	4	5	4	4	4	4
2	1	2	1	2	4	2	6	3	4	2	1	1	1	1	5	3	3	1	1	1	1	4	5	3	2	6	7	6	6	5	5	5	4	4	4	4	4
2	1	2	2	2	4	2	5	5	5	1	1	1	1	1	6	6	6	2	1	1	1	5	6	6	6	6	7	7	5	4	4	5	4	4	5	5	4
2	1	2	2	2	4	2	2	3	3	1	1	2	1	1	2	2	3	1	1	2	1	4	2	5	5	5	3	6	2	4	5	4	3	3	4	3	4
2	1	2	2	2	4	3	6	7	1	6	4	1	2	1	2	5	4	3	1	1	1	6	5	7	5	7	5	7	7	5	4	5	5	5	3	3	3
2	1	2	2	2	5	1	4	1	2	1	3	3	2	1	1	1	2	1	2	3	2	3	3	1	1	5	5	4	5	2	3	3	3	1	3	3	2
2	1	2	2	2	4	2	7	4	6	2	3	1	1	1	1	3	2	1	1	1	1	2	2	3	4	7	7	7	6	5	4	5	5	5	4	4	4
2	1	2	1	2	4	2	7	5	4	2	1	2	1	1	6	2	2	1	1	1	1	3	2	5	5	6	7	6	6	4	4	4	5	4	4	4	5
2	1	2	2	1	4	1	2	3	2	1	1	1	1	1	6	2	1	1	1	2	2	5	6	3	3	5	5	5	5	4	5	5	4	3	4	4	4
2	1	2	2	2	5	1	7	4	5	1	1	1	1	1	7	6	4	1	1	1	1	5	4	6	3	6	7	6	7	5	4	5	5	5	4	5	5
2	1	2	2	1	4	1	6	7	5	5	3	1	2	1	4	4	2	2	4	4	4	5	4	5	6	2	4	3	3	3	2	2	3	3	2	2	3
2	1	2	2	1	4	1	6	5	4	2	1	1	1	1	2	3	1	1	1	1	1	2	3	5	6	7	4	4	4	2	1	3	2	3	3	3	4
2	1	2	1	2	4	3	7	4	6	1	1	1	1	1	6	5	5	1	1	1	1	3	3	3	3	6	6	7	6	5	4	5	4	5	4	5	4
2	1	2	1	2	5	4	6	1	5	1	1	1	1	1	5	1	1	1	1	3	1	2	2	2	1	6	6	6	6	4	3	3	4	4	4	4	4
2	1	2	1	2	4	3	7	6	6	4	2	1	1	1	6	5	4	1	1	1	1	3	2	2	3	7	7	7	6	5	4	5	4	4	4	4	5
2	1	2	1	2	4	2	7	5	6	2	1	1	1	1	7	5	5	2	1	1	1	1	2	3	2	6	6	7	6	4	5	4	5	5	5	5	5
2	1	2	1	2	4	2	3	4	5	4	3	4	2	1	6	3	5	4	2	4	3	5	5	6	4	5	5	6	4	3	4	5	3	3	4	4	3
2	1	2	1	2	4	1	6	4	6	2	4	4	2	1	4	2	5	4	4	5	2	4	6	6	6	6	6	5	4	3	4	5	3	3	3	4	3
2	1	2	1	2	4	1	6	5	4	2	1	1	1	1	5	3	2	1	1	1	1	4	4	4	5	5	5	4	5	5	4	4	4	4	3	3	4
2	1	2	2	2	5	3	6	3	5	1	1	1	1	1	2	1	1	1	1	1	1	2	2	2	2	5	5	5	5	5	5	5	5	3	3	3	4
2	1	2	1	2	3	2	3	2	4	3	1	1	1	1	4	2	3	1	1	1	1	4	1	5	2	5	4	6	5	4	4	3	3	3	4	3	4
2	1	2	1	2	4	3	5	4	6	1	1	1	1	1	3	5	4	1	1	1	1	2	4	4	4	4	4	4	4	1	3	3	3	3	3	3	3
2	1	2	1	2	5	1	6	5	4	4	1	1	1	1	4	3	2	1	1	1	1	4	3	3	5	5	4	5	5	3	3	4	4	4	4	4	4
2	1	2	2	2	4	1	6	4	5	2	1	1	1	1	6	4	3	2	2	1	1	3	3	4	5	6	7	7	7	4	5	5	4	4	4	4	4
2	1	2	2	2	5	2	6	3	4	2	1	1	1	1	4	2	2	1	1	2	1	4	4	3	3	5	6	5	5	4	2	2	3	3	3	4	4
2	1	2	2	2	5	2	7	4	7	1	1	1	1	1	2	5	6	1	1	1	1	1	1	6	5	6	6	6	6	4	4	4	3	4	4	4	4
2	1	2	2	2	4	1	5	2	3	5	2	1	1	1	4	3	2	2	1	1	1	3	2	2	2	2	5	6	4	3	4	3	3	4	3	2	2
2	1	2	1	1	4	1	7	4	5	1	1	1	1	1	7	1	2	1	1	1	1	4	2	5	2	7	7	7	7	4	4	3	3	5	5	5	5
2	1	2	1	2	5	2	6	6	6	2	1	1	2	1	2	3	6	4	1	1	1	6	5	6	6	7	6	6	7	4	5	4	5	5	4	4	4
2	1	2	1	1	4	2	6	5	5	1	2	1	1	1	2	2	2	1	1	1	1	1	4	5	3	5	7	7	6	5	5	4	4	4	3	3	4
2	1	2	1	2	4	3	7	6	5	2	1	1	2	1	7	6	6	2	1	1	2	6	5	5	2	7	7	6	7	4	5	5	4	4	5	4	5
2	1	2	2	2	4	2	7	4	4	1	1	1	1	1	6	4	4	2	1	1	1	2	2	2	3	7	7	6	6	5	5	5	5	5	5	5	5
2	1	2	1	3	4	3	7	2	3	2	5	1	1	1	6	2	1	1	3	3	2	4	3	2	2	5	7	6	7	4	5	4	3	4	4	4	5
2	1	2	1	2	4	1	4	4	2	1	2	2	2	1	6	6	6	6	6	6	6	7	7	7	7	7	7	7	7	5	5	5	5	4	4	4	4
2	1	2	1	2	4	1	7	5	5	4	2	1	1	1	4	5	4	2	1	1	1	3	2	4	3	5	6	7	7	5	5	4	4	5	4	4	4
2	1	2	1	1	4	1	5	3	6	2	1	1	1	1	5	4	3	1	1	1	1	3	4	2	3	5	6	6	6	4	4	5	5	4	5	5	5
2	1	2	2	1	4	1	6	5	6	2	4	1	1	1	5	3	2	1	2	1	1	3	3	4	4	6	6	6	7	4	4	5	4	4	4	4	4
2	1	2	1	2	5	4	6	4	6	1	1	1	1	1	2	1	1	1	1	2	1	4	4	4	2	5	5	4	5	3	2	3	2	3	2	2	3
2	1	2	1	2	5	1	6	7	7	1	2	1	1	1	7	6	6	2	1	1	1	2	1	3	2	6	7	6	6	4	5	4	5	4	5	4	4
2	1	2	2	2	5	1	6	6	6	1	2	1	1	1	5	5	2	1	1	1	1	3	2	2	6	7	7	6	6	4	5	4	5	4	5	4	4
2	1	2	1	3	5	4	6	2	4	1	1	1	1	1	5	2	4	1	1	1	1	2	3	6	2	7	7	6	6	4	4	3	4	4	4	5	5
2	1	2	2	2	4	2	6	7	7	1	1	1	1	1	6	5	6	1	1	1	1	3	1	1	1	6	7	7	7	5	4	5	5	5	5	5	5
2	1	2	1	2	4	1	2	3	5	2	1	1	1	1	1	1	1	1	1	1	1	1	4	1	1	1	1	1	1	3	3	4	4	3	3	3	3
2	1	2	1	2	4	2	6	3	5	2	2	2	2	1	7	3	5	5	2	2	1	3	6	4	2	2	6	6	2	5	3	3	3	3	3	3	4
2	1	2	1	1	4	2	6	2	4	1	1	1	1	1	6	2	4	1	1	1	1	4	3	5	6	6	6	6	5	5	5	5	5	4	4	4	4
2	1	2	2	2	4	1	7	4	6	1	1	1	1	1	6	5	6	2	2	3	1	6	6	7	5	7	4	6	5	5	4	4	5	5	4	4	3
2	1	2	1	4	3	4	7	5	6	3	2	1	1	1	4	3	3	1	1	2	1	3	2	6	2	2	3	4	4	4	5	4	5	4	5	5	4
2	1	2	1	2	3	2	7	5	3	1	2	1	1	1	2	3	4	1	1	1	1	5	6	5	3	7	7	7	3	4	5	4	5	3	4	4	4
2	1	2	2	2	4	3	1	6	2	7	4	3	2	1	5	3	3	4	2	5	5	2	6	7	7	4	6	6	6	4	3	3	5	2	4	3	2
2	1	2	2	2	4	3	7	5	6	1	1	1	1	1	6	5	5	1	1	1	1	6	7	7	6	6	7	7	6	4	5	5	5	5	5	4	4
2	1	2	2	2	5	1	6	4	2	1	3	1	1	1	7	3	5	1	1	1	1	2	3	3	3	5	6	7	7	5	4	4	5	3	4	4	5
2	1	2	2	2	4	1	6	4	5	1	1	1	1	1	5	3	3	1	1	2	1	3	2	4	4	5	6	6	6	4	4	5	5	4	4	4	4
2	1	2	2	1	4	2	6	5	6	2	1	1	1	1	1	1	1	1	1	1	1	5	3	7	7	7	7	7	7	5	5	5	4	5	5	4	5
2	1	2	2	1	4	1	7	5	5	5	1	1	1	1	6	3	3	2	1	2	2	3	3	3	4	5	5	6	6	5	4	5	4	4	4	4	4
2	1	2	2	2	5	3	6	5	5	1	1	1	1	1	7	3	4	1	1	1	1	5	2	2	3	4	6	7	6	5	4	4	5	4	4	5	4
2	1	2	2	2	4	4	7	5	6	3	1	1	1	1	6	2	5	2	1	1	1	2	1	3	2	7	7	5	6	5	5	4	5	4	4	5	5
2	1	2	2	2	5	4	5	6	5	2	4	5	2	1	5	5	5	2	4	1	4	6	6	7	6	6	7	7	6	4	5	5	5	4	4	5	5
2	1	2	2	2	4	2	7	6	5	2	1	1	1	1	2	2	1	1	1	1	1	3	2	3	4	5	4	4	5	4	4	5	4	4	3	3	4
2	1	2	2	2	4	3	7	5	4	1	1	1	2	1	6	5	4	1	1	2	1	6	5	6	5	7	6	6	5	4	4	5	4	4	5	4	4
2	1	2	2	1	4	2	7	5	6	2	1	1	1	1	7	6	5	2	1	1	1	3	4	2	3	7	7	7	6	5	5	5	5	4	4	5	5
2	1	2	2	2	4	2	7	5	5	2	3	1	1	1	6	2	5	1	1	1	1	2	2	1	2	5	6	6	7	5	4	5	5	5	4	4	4
3	2	1	1	2	4	2	4	4	4	4	2	2	2	1	1	1	1	1	1	1	1	6	3	5	5	5	5	5	5	3	3	3	3	3	2	2	2
3	2	1	2	2	4	1	7	6	4	2	1	1	2	1	1	1	1	1	1	1	1	2	2	3	3	3	4	4	3	3	2	2	3	2	3	3	4
3	2	1	2	2	4	3	3	3	3	3	3	4	4	1	1	1	1	1	1	1	1	4	5	6	6	6	6	5	6	4	4	5	5	4	3	3	3
3	2	1	1	2	5	3	6	6	6	5	4	1	1	1	6	6	6	5	1	1	1	7	6	5	6	2	7	7	7	5	5	5	5	5	5	5	5
3	2	1	2	2	4	1	3	6	3	2	2	1	2	1	1	6	1	1	1	1	1	4	4	5	5	3	4	2	3	4	4	5	5	4	4	4	5
3	2	1	2	2	4	1	3	2	5	1	1	1	1	1	3	4	2	1	1	1	1	3	7	5	4	4	5	6	5	4	4	2	4	2	4	4	4
3	2	1	2	2	5	2	5	7	5	4	1	1	1	1	2	5	4	1	1	1	1	6	6	7	5	2	2	2	1	2	3	3	4	3	2	2	3
3	2	1	1	3	5	4	6	5	5	5	1	1	1	1	4	6	6	6	1	1	1	6	6	6	7	5	7	7	6	4	3	4	4	4	4	5	4
3	2	1	2	2	5	3	5	6	5	2	1	1	1	1	4	7	4	1	1	1	1	4	3	5	5	5	5	6	4	4	4	4	5	4	4	5	4
3	2	1	1	2	3	1	4	4	4	4	4	4	4	1	4	4	4	4	4	4	4	4	4	4	4	4	4	4	4	3	3	3	3	3	3	3	3
3	2	1	1	2	5	4	5	7	5	1	1	1	1	1	4	6	5	1	1	1	1	6	6	6	6	6	6	6	6	4	5	5	4	4	5	4	5
3	2	1	2	2	5	1	6	5	6	4	2	2	2	1	1	2	2	1	1	1	1	5	2	2	3	4	4	4	4	4	4	5	4	4	4	4	5
3	2	1	2	2	5	2	4	7	6	3	1	1	1	1	4	6	5	1	1	1	1	2	5	6	7	2	6	6	6	4	5	4	5	4	4	4	4
3	2	1	2	2	4	1	4	6	6	1	1	1	1	1	4	5	5	1	1	1	1	3	4	5	5	4	3	3	3	2	3	4	4	4	2	3	4
3	2	1	1	2	5	3	3	6	5	1	1	1	1	1	3	2	3	1	1	1	1	4	4	4	4	4	7	7	7	4	4	4	4	4	4	4	4
3	2	1	2	2	4	1	5	6	5	1	1	1	1	1	5	6	4	1	1	1	1	7	6	6	6	6	6	6	7	4	4	4	4	4	5	4	5
3	2	1	1	2	4	2	3	2	3	5	6	4	4	1	6	4	5	6	6	6	6	6	5	6	6	3	2	2	2	4	3	4	4	4	4	3	3
3	2	1	2	2	4	4	5	5	5	1	1	1	1	1	4	4	4	1	1	1	1	5	5	5	5	5	5	5	5	5	5	5	5	5	5	5	5
3	2	1	2	2	4	1	4	6	4	3	2	1	2	1	3	6	3	1	1	1	1	6	6	7	6	5	6	5	5	4	5	4	5	4	4	4	4
3	2	1	2	2	4	2	2	2	3	1	1	1	2	1	6	5	3	1	1	1	1	6	6	7	7	6	6	6	5	4	3	4	5	4	4	5	5
3	2	1	1	2	4	4	5	7	6	2	2	1	1	1	4	6	5	1	2	1	2	6	5	5	6	7	7	6	6	5	4	4	5	5	4	4	5
3	2	1	1	2	4	1	3	6	2	5	3	3	1	1	2	5	5	5	3	2	2	6	7	6	7	6	6	7	7	4	4	3	5	4	4	5	4
3	2	1	1	2	4	2	5	4	5	4	3	2	2	1	2	1	1	1	1	2	1	6	5	6	5	4	5	4	4	1	3	2	3	2	1	2	4
3	2	1	2	2	4	1	5	6	5	2	2	2	2	1	2	5	2	2	2	2	2	4	5	6	3	2	5	3	2	4	3	2	3	4	3	3	4
3	2	1	1	3	2	2	3	3	3	3	3	3	3	1	3	7	3	3	3	3	1	5	5	5	1	5	5	1	4	1	1	1	1	1	1	1	1
3	2	1	1	2	4	1	2	6	6	5	2	2	1	1	2	6	4	1	2	5	5	5	4	7	7	5	7	5	6	4	5	5	4	4	4	4	4
3	2	1	2	1	4	3	6	7	5	3	1	1	1	1	1	5	4	1	1	1	1	5	5	6	5	5	5	5	5	4	3	5	4	4	3	4	4
3	2	1	1	2	3	3	5	6	6	2	1	1	1	1	6	5	4	1	1	1	1	7	6	7	6	7	7	6	7	4	5	5	4	5	5	4	4
3	2	1	1	3	4	3	4	7	4	4	5	1	1	1	4	6	4	4	2	4	4	3	3	5	4	4	3	3	4	4	4	5	4	4	4	4	4
3	2	1	2	2	4	2	4	7	5	1	1	1	1	1	1	5	4	4	3	2	3	4	4	2	6	5	5	6	4	3	4	5	4	4	3	4	4
3	2	1	2	2	4	1	6	7	4	2	1	1	1	1	6	7	6	2	1	1	2	2	3	4	5	2	3	5	3	5	4	4	5	4	3	4	4
3	2	1	2	1	4	1	1	6	2	1	2	1	1	1	1	2	2	1	1	1	1	5	5	6	5	6	5	5	6	4	4	4	2	4	4	4	4
3	2	1	2	1	4	3	3	5	4	3	2	3	2	1	2	4	3	2	2	4	3	4	5	5	5	5	5	6	4	3	2	4	3	3	4	4	4
3	2	1	2	2	4	2	6	7	5	4	2	1	2	1	3	2	4	1	1	2	1	5	6	7	4	5	6	7	5	5	4	5	5	4	3	2	4
3	2	1	2	2	4	2	6	5	6	4	3	2	3	1	4	3	5	1	4	3	1	4	5	6	4	5	5	6	3	4	4	2	2	2	2	3	4
3	2	1	2	2	5	1	6	6	6	2	1	1	2	1	6	5	6	1	2	1	2	6	5	5	5	3	2	3	1	4	5	4	5	4	4	5	5
3	2	1	2	2	5	1	2	6	2	3	2	1	2	1	3	5	2	1	1	1	1	3	3	6	5	5	6	4	5	5	3	4	4	4	3	4	4
3	2	1	2	2	4	2	2	7	6	2	1	1	1	1	4	5	4	1	1	1	1	5	6	7	7	4	5	6	5	5	4	5	5	4	4	5	5
3	2	1	2	2	4	2	3	4	2	1	1	1	1	1	1	1	1	1	1	1	1	6	5	4	5	7	5	5	7	4	3	5	4	4	5	4	5
3	2	1	1	2	4	1	2	6	7	2	4	1	1	1	5	5	5	5	5	2	1	5	5	5	5	5	5	5	5	3	3	3	5	4	4	2	4
3	2	1	2	2	4	1	2	5	6	2	6	1	3	1	1	3	2	1	1	1	1	6	6	7	7	7	7	6	6	4	4	5	4	4	5	5	5
3	2	1	2	2	4	1	2	6	2	3	2	1	1	1	2	5	4	1	1	2	2	6	6	7	5	3	3	3	2	4	4	5	4	4	4	5	4
3	2	1	1	2	4	2	2	7	6	2	1	1	4	1	2	6	4	1	1	2	3	6	5	7	7	2	3	2	2	4	3	4	5	4	5	4	5
3	2	1	1	2	5	4	5	2	5	2	1	1	1	1	1	1	3	2	1	2	4	3	6	6	4	4	6	4	6	4	5	5	3	5	4	4	4
3	2	1	1	3	4	3	3	6	6	1	1	1	1	1	2	5	6	1	1	2	1	5	4	6	5	6	6	6	5	4	5	5	3	3	4	4	4
3	2	1	1	2	4	2	5	6	5	4	2	3	3	1	6	5	5	2	3	2	2	1	2	3	2	5	2	2	3	4	4	2	4	4	4	5	4
3	2	1	2	2	4	1	5	7	1	5	2	1	1	1	4	6	1	1	1	1	1	6	5	7	6	2	2	3	2	4	4	3	4	4	5	4	4
3	2	1	1	2	5	4	5	5	2	2	1	1	1	1	1	2	1	1	1	1	1	3	3	5	5	5	5	5	5	4	5	4	4	4	4	5	4
3	2	1	1	3	4	4	4	5	5	1	2	1	1	1	1	2	4	1	2	2	2	6	3	2	5	5	5	5	6	4	3	4	4	4	4	4	4
3	2	1	1	1	3	2	5	7	5	2	1	1	1	1	4	4	3	1	1	1	1	5	6	6	3	4	3	5	6	5	4	5	5	4	4	4	4
3	2	1	1	2	4	1	5	7	4	4	2	2	2	1	3	5	4	1	1	1	1	6	6	6	6	5	4	5	6	4	4	5	4	5	4	5	4
3	2	1	2	2	5	4	4	7	2	1	1	1	1	1	3	6	2	1	1	1	1	5	3	6	3	6	7	6	5	4	4	5	4	4	5	5	4
3	2	1	1	2	4	3	6	7	5	4	1	1	1	1	1	4	3	1	1	1	1	4	5	6	7	6	5	6	6	4	3	3	4	3	3	4	4
3	2	1	1	2	4	1	2	2	2	1	1	1	1	1	1	2	1	1	1	1	1	4	4	6	6	6	4	4	4	2	2	3	3	3	3	3	3
3	2	1	1	2	4	3	1	6	6	1	1	1	1	1	2	2	5	1	1	1	1	6	6	6	5	4	4	6	4	5	5	5	5	4	4	4	4
3	2	1	2	2	4	1	3	7	2	1	1	1	2	1	5	7	2	2	1	2	5	5	4	4	6	4	1	7	4	3	4	5	3	3	3	3	2
3	2	1	1	2	4	1	5	6	5	1	1	1	1	1	5	5	6	1	2	1	1	4	5	5	6	2	2	2	1	5	5	4	4	4	4	4	4
3	2	1	2	1	3	1	3	6	2	3	1	1	1	1	5	6	5	2	1	1	2	5	5	5	6	4	3	4	4	4	4	5	5	4	4	4	5
3	2	1	2	2	4	3	4	7	6	1	1	1	1	1	3	5	4	1	1	1	1	3	4	6	6	6	7	6	5	5	4	5	5	4	4	4	5
3	2	1	2	2	4	1	1	6	3	1	1	1	1	1	1	5	2	1	1	2	1	6	6	5	6	2	2	2	1	5	4	5	5	3	4	3	4
3	2	1	1	2	3	2	3	7	4	5	1	1	1	1	1	5	4	1	1	1	1	6	5	6	5	4	5	5	6	5	4	4	5	4	3	4	4
3	2	1	1	3	4	3	4	6	6	6	6	5	6	1	2	2	2	2	3	2	2	6	5	6	5	6	7	7	7	4	4	5	4	4	4	4	4
3	2	1	1	1	4	2	2	7	5	1	1	1	1	1	2	3	2	1	1	1	1	7	6	6	5	3	4	3	4	5	5	5	4	4	4	4	4
3	2	1	1	2	4	2	4	3	5	1	1	1	1	1	2	2	2	1	1	1	1	3	6	5	5	5	4	3	3	4	4	5	4	4	4	4	4
3	2	1	1	3	4	3	3	6	2	2	1	1	1	1	2	5	2	1	1	1	1	6	5	6	7	2	3	4	1	5	4	5	4	4	4	4	5
3	2	1	1	2	4	3	3	3	3	3	3	3	3	1	3	3	3	3	3	3	3	6	6	6	6	5	5	5	5	5	5	5	5	4	4	4	4
3	2	1	2	2	5	4	5	4	5	4	3	6	4	1	1	3	3	4	3	4	4	2	2	2	3	5	6	3	2	3	4	2	4	5	5	5	4
3	2	1	2	2	5	1	1	2	2	1	1	1	1	1	1	2	2	1	1	2	2	6	6	6	6	6	6	6	6	2	3	3	3	3	3	3	3
3	2	1	2	2	4	2	3	7	5	1	3	1	1	1	3	4	5	1	1	1	1	4	4	5	5	4	4	5	5	4	3	4	3	4	4	4	4
3	2	1	1	2	3	3	5	2	6	2	2	3	1	1	2	6	6	1	1	1	1	6	5	5	5	2	3	6	6	3	4	3	3	3	3	3	3
4	2	2	1	2	4	2	4	6	5	2	1	1	1	1	2	7	4	4	2	1	4	7	6	3	3	3	6	5	6	3	3	4	4	3	3	3	3
4	2	2	1	2	4	2	6	7	5	1	1	1	1	1	3	2	4	1	1	2	1	4	4	5	6	6	7	5	4	2	1	1	3	3	2	2	3
4	2	2	2	2	4	1	4	6	4	2	1	2	2	1	2	6	2	2	1	1	3	4	4	5	5	2	6	6	3	3	4	2	4	3	2	2	4
4	2	2	1	2	4	3	3	7	3	1	1	1	1	1	1	1	1	1	1	5	1	3	2	3	6	6	7	6	7	2	1	3	2	2	2	2	2
4	2	2	1	2	4	2	6	6	4	1	1	1	1	1	2	4	2	1	1	1	1	4	4	3	5	6	7	5	5	3	3	4	4	4	3	4	4
4	2	2	1	2	4	2	4	6	7	4	1	1	1	1	5	4	4	1	1	1	1	2	4	4	4	5	6	6	6	4	3	3	2	2	3	4	4
4	2	2	1	2	4	2	2	7	5	2	2	1	1	1	2	6	5	3	2	1	1	2	3	2	3	6	7	7	6	1	2	3	1	3	4	4	2
4	2	2	1	2	4	2	2	7	5	2	4	1	1	1	4	6	5	1	2	1	1	5	6	7	5	6	6	7	5	2	1	1	2	4	3	3	4
4	2	2	1	2	4	3	2	2	5	1	1	1	1	1	2	1	2	1	1	1	1	2	2	2	3	5	7	6	5	2	1	1	2	3	2	3	2
4	2	2	2	3	5	4	2	5	2	1	1	1	1	1	2	5	2	1	1	1	1	1	1	2	1	6	6	5	5	3	2	2	2	3	2	2	2
4	2	2	1	2	4	1	4	6	5	2	2	1	2	1	4	7	5	2	2	1	2	2	1	2	2	5	7	7	7	2	2	1	2	2	2	2	2
4	2	2	1	2	4	2	2	7	3	6	1	2	2	1	2	7	4	2	4	2	3	2	3	5	6	6	5	7	6	3	4	5	2	5	3	4	4
4	2	2	1	2	4	2	5	7	3	5	1	1	1	1	1	4	1	1	1	2	2	2	3	5	5	6	7	6	4	2	1	3	1	2	2	2	1
4	2	2	1	2	5	3	3	3	2	2	5	2	2	1	3	3	5	3	3	4	3	3	4	5	5	5	4	4	4	3	3	3	3	3	2	3	2
4	2	2	1	2	4	1	2	3	4	1	2	1	1	1	3	5	4	1	1	1	2	2	3	4	2	4	5	5	5	3	2	4	4	4	3	3	4
4	2	2	1	2	4	2	2	6	5	3	2	1	3	1	2	6	4	1	1	1	1	4	6	3	2	2	3	4	4	5	4	5	4	4	5	5	5
4	2	2	1	2	5	3	2	6	2	1	2	1	1	1	1	6	3	1	2	1	1	3	2	6	2	2	7	6	6	2	1	1	3	1	2	2	2
4	2	2	1	2	4	1	4	5	4	1	1	1	3	1	6	5	5	3	2	4	4	6	6	7	7	6	6	7	6	2	3	3	2	4	4	5	5
4	2	2	2	2	5	2	6	7	6	1	1	1	1	1	1	4	2	2	1	1	1	4	1	5	4	4	5	5	3	2	1	3	3	3	2	2	1
4	2	2	2	2	4	1	1	3	4	1	1	1	1	1	1	2	3	1	1	2	1	1	2	5	5	4	2	5	4	4	3	2	2	4	2	4	4
4	2	2	1	2	2	2	3	3	3	1	5	4	3	1	1	5	4	2	6	3	3	2	5	6	3	6	6	7	6	3	4	5	5	4	3	4	4
4	2	2	1	2	5	2	5	7	5	6	5	6	4	1	1	6	5	1	1	1	1	5	6	5	5	4	5	6	6	4	5	5	4	5	4	4	5
4	2	2	2	2	5	4	5	6	5	2	1	1	1	1	5	6	5	2	1	1	1	5	5	5	3	6	6	6	6	4	4	4	3	2	2	2	2
4	2	2	2	2	5	4	3	6	5	2	2	2	2	1	3	6	5	2	2	2	2	6	5	6	5	6	6	6	6	4	4	4	3	4	4	4	4
4	2	2	2	2	5	4	3	6	6	1	1	1	1	1	2	3	1	1	1	1	1	5	6	3	5	6	7	5	5	5	3	4	4	4	2	2	4
4	2	2	2	2	4	1	5	5	4	1	1	1	1	1	1	5	4	1	1	1	1	5	5	3	2	2	5	5	5	2	1	1	2	2	2	2	2
4	2	2	2	2	5	2	3	1	2	2	1	1	1	1	3	7	3	1	1	1	1	2	2	2	2	4	5	5	5	3	4	5	5	4	4	4	4
4	2	2	2	2	4	1	5	5	5	1	2	1	1	1	3	5	3	1	1	1	1	7	7	7	6	7	6	6	6	4	4	5	4	2	2	2	2
4	2	2	2	2	4	1	5	6	6	1	1	1	1	1	4	6	2	1	1	1	1	5	3	5	5	7	3	3	1	1	2	1	2	2	2	3	2
4	2	2	2	2	5	1	4	2	2	4	1	1	1	1	2	2	4	1	1	5	1	3	3	3	2	2	7	6	5	3	2	4	3	3	3	4	4
4	2	2	1	2	4	2	4	7	4	2	2	2	3	1	2	6	2	1	1	2	2	4	3	5	4	6	7	7	6	2	3	2	2	1	2	2	2
4	2	2	1	2	4	1	2	6	3	2	3	2	3	1	1	3	1	1	1	4	2	2	3	2	2	5	6	5	6	2	1	2	3	2	1	1	2
4	2	2	2	2	5	1	4	7	5	1	1	1	1	1	4	5	2	1	1	1	1	3	2	4	5	7	6	6	7	2	2	3	2	2	2	3	2
4	2	2	2	2	5	1	5	5	5	5	1	1	1	1	3	5	2	1	1	1	1	6	2	5	6	2	2	7	7	4	4	3	5	4	4	3	5
4	2	2	1	2	4	4	4	2	1	1	1	1	1	1	4	4	1	1	1	1	1	6	6	7	7	6	5	4	6	3	2	3	2	2	2	2	3
4	2	2	2	2	4	2	2	4	2	3	4	3	3	1	2	3	4	1	1	1	1	6	2	2	3	5	5	6	6	3	3	3	2	2	2	2	2
4	2	2	1	2	3	3	2	7	5	4	1	1	1	1	1	2	1	2	1	2	1	5	4	5	6	5	3	3	5	3	2	4	3	2	2	1	2
4	2	2	1	2	5	4	6	6	6	3	1	1	1	1	2	7	5	1	1	1	1	6	6	6	6	6	7	7	7	2	1	2	1	2	2	2	2
4	2	2	2	2	4	1	3	5	2	2	1	1	1	1	1	1	1	1	1	2	1	5	5	6	2	6	6	2	2	1	1	2	3	1	1	1	1
4	2	2	1	2	5	4	3	7	2	2	1	1	1	1	1	7	1	1	1	1	1	4	5	6	6	5	4	4	4	3	3	2	4	3	3	2	2
4	2	2	2	1	4	2	3	7	3	2	1	1	1	1	1	6	1	1	1	1	1	4	4	5	6	4	4	4	4	3	2	2	4	3	3	3	2
4	2	2	1	2	4	4	2	6	2	3	4	2	3	1	5	3	4	2	2	3	2	2	3	2	3	7	6	7	6	2	1	1	2	2	2	1	1
4	2	2	2	2	4	3	1	6	5	3	1	1	1	1	1	1	1	1	1	2	1	2	2	6	6	6	5	3	5	2	2	3	3	2	2	2	3
4	2	2	1	2	5	1	5	5	6	4	6	6	5	1	5	5	4	2	1	1	2	6	5	6	3	7	7	6	5	4	3	2	3	2	2	3	3
4	2	2	2	2	5	2	1	5	2	1	1	1	1	1	4	5	3	1	1	1	2	5	5	6	6	6	6	4	4	2	2	3	3	2	2	3	2
4	2	2	2	2	5	2	2	6	1	1	2	1	1	1	2	3	1	2	1	2	2	5	4	5	5	5	5	5	5	4	3	4	3	3	3	3	4
4	2	2	1	2	4	3	3	6	1	2	1	1	1	1	1	5	1	1	1	1	1	5	5	5	7	7	7	5	5	2	2	1	1	3	3	3	4
4	2	2	2	1	4	2	5	7	5	1	1	1	1	1	4	7	4	4	4	4	4	4	4	4	4	4	4	4	4	1	1	1	1	2	1	1	1
4	2	2	2	2	4	3	6	7	4	1	1	1	1	1	3	2	2	1	1	2	2	4	4	2	4	4	2	4	4	2	2	1	2	2	2	2	2
4	2	2	2	1	3	1	5	5	5	1	2	1	1	1	6	6	6	1	1	1	1	6	6	6	6	6	6	6	6	1	1	1	1	3	3	3	2
4	2	2	2	2	4	2	5	5	6	4	4	3	3	1	3	3	5	4	2	4	3	6	6	6	5	5	5	6	6	2	2	3	2	3	4	3	2
4	2	2	2	1	4	1	3	7	1	1	4	2	2	1	4	7	3	4	4	2	4	1	1	1	1	7	7	7	7	1	1	1	1	1	1	1	1
4	2	2	2	2	4	3	3	4	3	3	3	3	3	1	3	3	3	3	3	3	3	4	3	7	7	4	5	7	6	2	2	2	1	2	2	2	2
4	2	2	2	2	4	1	4	6	4	2	1	1	1	1	4	6	5	1	1	2	1	3	2	6	5	6	7	7	7	4	4	3	4	4	5	4	4
4	2	2	1	1	4	2	3	5	3	3	2	1	2	1	2	5	3	2	3	2	3	3	2	3	4	6	7	5	6	2	1	3	2	2	2	2	2
4	2	2	1	2	3	3	6	5	5	5	3	2	3	1	4	5	3	2	2	4	5	2	2	3	5	4	6	7	6	1	2	2	1	4	2	3	2
4	2	2	2	2	5	4	5	7	4	5	1	1	1	1	2	6	5	2	1	1	1	6	3	6	5	5	6	6	5	2	1	2	3	2	1	2	1
4	2	2	2	2	4	2	3	4	5	1	1	1	1	1	1	1	1	1	1	2	1	1	1	1	1	1	1	1	1	1	1	1	2	3	2	2	3
4	2	2	1	2	4	1	1	6	2	2	1	1	1	1	1	1	1	1	1	2	1	2	2	2	2	3	2	2	2	2	1	1	1	2	2	2	2
4	2	2	2	2	5	1	2	3	2	1	2	1	1	1	1	1	1	1	1	2	1	3	2	6	2	4	2	2	4	1	1	2	2	2	2	2	3
4	2	2	1	2	5	4	3	6	4	1	1	1	1	1	1	5	2	1	1	1	1	2	2	4	2	6	6	5	5	2	2	3	2	3	3	3	2
4	2	2	2	2	4	1	3	7	4	1	1	1	1	1	2	4	2	1	1	1	1	2	1	3	2	4	7	5	5	3	3	2	2	2	1	1	2
4	2	2	2	1	4	2	1	6	5	1	1	1	1	1	3	7	3	1	1	1	1	1	1	3	2	7	5	7	7	1	2	1	2	4	4	4	4
4	2	2	2	2	4	2	5	7	6	3	2	1	1	1	5	7	5	1	1	2	1	5	4	4	5	6	7	7	6	2	2	1	1	2	1	2	1
4	2	2	2	1	4	1	6	7	6	2	1	1	1	1	2	3	1	1	1	1	1	4	4	4	5	6	6	6	6	2	2	3	3	2	2	2	2
4	2	2	2	2	4	1	4	7	5	1	1	1	1	1	3	3	3	1	1	1	1	4	4	4	4	4	4	4	4	3	3	3	4	2	2	2	2
4	2	2	2	2	4	1	5	7	5	1	1	1	1	1	4	7	4	1	1	1	1	7	7	7	6	6	6	6	6	4	5	3	3	4	4	4	5
4	2	2	2	2	4	2	5	7	6	1	1	1	1	1	3	6	4	1	1	1	1	3	2	4	2	3	3	4	4	1	1	2	2	3	3	3	2
4	2	2	2	2	4	1	6	6	7	1	2	1	1	1	2	2	1	1	1	1	1	4	4	1	2	5	7	3	5	1	3	3	3	3	2	2	3
4	2	2	2	2	5	1	2	7	2	3	3	2	2	1	6	6	3	4	3	1	1	7	6	4	3	1	2	2	2	4	4	5	4	4	4	4	4
